# Supplementary material for: Antioxidant, Redox, and Immunomodulatory Effects of Hypericum perforatum in the Galleria mellonella: A 3R-Oriented Invertebrate Model
Source: Biomedicines. 2026 Jun 7;14(6):1297. doi: 10.3390/biomedicines14061297 (PMC13296390; doi:10.3390/biomedicines14061297)
Supplement: Supplementary file 1 [file biomedicines-14-01297-s001.zip]

Archive with 2 entries (2 files):
- Supplementary Material S1.pdf
- Supplementary_Material S2.pdf
